# Supplementary material for: Natural Deep Eutectic Solvent (NADES) Extraction Improves Polyphenol Yield and Antioxidant Activity of Wild Thyme (Thymus serpyllum L.) Extracts
Source: Molecules. 2022 Feb 23;27(5):1508. doi: 10.3390/molecules27051508 (PMC8911718; doi:10.3390/molecules27051508)
Supplement: Supplementary file 1 [file molecules-27-01508-s001.zip]

Archive with 1 entries (1 files):
- molecules-1590974-supplementary.pdf
